# Supplementary material for: Optimization of Sol–Gel Catalysts with Zirconium and Tungsten Additives for Enhanced CF4 Decomposition Performance
Source: Molecules. 2024 Nov 1;29(21):5179. doi: 10.3390/molecules29215179 (PMC11547982; doi:10.3390/molecules29215179)
Supplement: Supplementary file 1 [file molecules-29-05179-s001.zip]

Archive with 1 entries (1 files):
- molecules-3196872-supplementary.pdf
